# Supplementary material for: Ischemic ECG Pattern Recognition to Facilitate Interpretation While Task Switching: A Parallel Curriculum
Source: MedEdPORTAL. 2021 Sep 7;17:11182. doi: 10.15766/mep_2374-8265.11182 (PMC8421424; doi:10.15766/mep_2374-8265.11182)
Supplement: Supplementary file 1 — Introduction Lecture.pptxKnowledge Pretest Answer Sheet.docxECG Handout.docxECG Handout Answers.docxReview Lecture.pptxPresurvey of Confidence.docxPostsurvey of Confidence.docxCourse Evaluation.docxDelayed Knowledge Posttest.docx [file mep_2374-8265.11182-s001.zip]

Archive with 10 entries (10 files):
- A. Introduction Lecture.pptx
- B. Knowledge Pretest Answer Sheet.docx
- C. ECG Handout.docx
- D. ECG Handout Answers.docx
- E. Review Lecture.pptx
- H. Course Evaluation.docx
- I. Delayed Knowledge Posttest.docx
- F. Presurvey of Confidence.docx
- G. Postsurvey of Confidence.docx
- Educational_Summary_Report_11182.pdf
